# Supplementary material for: PRMT7 Inhibitor SGC8158 Enhances Doxorubicin-Induced DNA Damage and Its Cytotoxicity
Source: Int J Mol Sci. 2022 Oct 14;23(20):12323. doi: 10.3390/ijms232012323 (PMC9604017; doi:10.3390/ijms232012323)
Supplement: Supplementary file 1 [file ijms-23-12323-s001.zip]

Archive with 1 entries (1 files):
- ijms-1957637-supplementary.pdf
